# Supplementary material for: Genome-Wide Prediction, Functional Divergence, and Characterization of Stress-Responsive BZR Transcription Factors in B. napus
Source: Front Plant Sci. 2022 Jan 4;12:790655. doi: 10.3389/fpls.2021.790655 (PMC8764130; doi:10.3389/fpls.2021.790655)
Supplement: Supplementary file 8 [file Table_1.XLSX]

## Sheet: S1
Table S1| Physiochemical properties of the BnaBZR gene family
Gene Name	Gene LOCUS ID	Chromosome Number	Location			Protein							Arabidopsis orthologs	Subcelluler localization
			Start	End	Orentation	ORF	AA	PI	Mv (Da)	GRAVY	II	AI
BnaA06BZR1	BnaA06G0135100ZS	ScaffoldA06	7972112	7973442	Forword	996	331	9.44	36176.2	-0.693	77.73	55.2	At1G19350 (AtBZR1)	Nucleus
BnaC05BZR1	BnaC05G0163000ZS	ScaffoldC05	10651647	10652744	Forword	992	330	9.44	36070.1	-0.693	84.13	56.55		Nucleus
BnaC08BZR2-1	BnaC08G0463100ZS	ScaffoldC08	49426401	49429638	Reverse	1203	400	9.68	44156.2	-0.774	76.89	54.17	At1G75080 (AtBZR2)	Nucleus
BnaC08BZR2-2	BnaC08G0253000ZS	ScaffoldC08	34335850	34337389	Forword	873	290	5.97	31293.7	-0.51	83.86	58.9		Nucleus
BnaA09BZR2	BnaA09G0609500ZS	ScaffoldA09	60058354	60065993	Reverse	897	298	9.38	33271.7	-0.596	74.19	63.49		Nucleus
BnaA07BZR2	BnaA07G0248700ZS	ScaffoldA07	24117307	24119727	Reverse	558	185	9.36	20761.7	-0.422	67.36	73.3		Nucleus
BnaC06BZR2	BnaC06G0273700ZS	ScaffoldC06	38006752	38008308	Reverse	1002	333	8.75	36210.2	-0.691	80.98	52.25		Nucleus
BnaC07BEH1	BnaC07G0389100ZS	ScaffoldC07	50931507	50932478	Reverse	858	285	9.48	30720.3	-0.64	69.34	58.84	At3G50750 (AtBEH1)	Nucleus
BnaA03BEH1	BnaA03G0416600ZS	ScaffoldA03	22588305	22590499	Reverse	792	263	8.8	28257.6	-0.425	62.93	69.62		Nucleus
BnaA03BEH2	BnaA03G0558100ZS	ScaffoldA03	31781800	31784284	Reverse	930	309	9.25	33440.4	-0.651	78.34	58.12	At4G36780 (AtBEH2)	Nucleus
BnaC07BEH2	BnaC07G0533800ZS	ScaffoldC07	59922690	59925219	Reverse	918	305	9.24	33166.2	-0.663	81.23	58.89		Nucleus
BnaA01BEH2	BnaA01G0020200ZS	ScaffoldA01	1189802	1192748	Forword	705	234	5.8	25479.3	-0.653	85.28	58.33		Nucleus
BnaC01BEH2	BnaC01G0023200ZS	ScaffoldC01	1303784	1305221	Forword	912	303	8.86	32997.8	-0.701	82.39	58.94		Nucleus
BnaC01BEH3	BnaC01G0121000ZS	ScaffoldC01	8192979	8195299	Forword	831	276	8.86	30057.7	-0.632	62.95	52.36	At4G18890 (AtBEH3)	Nucleus
BnaA03BEH3	BnaA03G0450900ZS	ScaffoldA03	24485910	24489939	Forword	831	276	8.52	30015.5	-0.711	56.08	48.12		Nucleus
BnaC03BEH3	BnaC03G0707200ZS	ScaffoldC03	68217674	68225725	Forword	447	148	9.81	16491.5	-0.941	46.64	48.18		Nucleus
BnaA01BEH3	BnaA01G0099000ZS	ScaffoldA01	5687752	5689130	Forword	309	102	9.44	10990.4	-0.555	64.17	52.65		Nucleus
BnaC07BEH3	BnaC07G0426400ZS	ScaffoldC07	53291771	53293640	Forword	831	276	8.73	30029.5	-0.712	61.49	48.12		Nucleus
BnaA02BEH4	BnaA02G0233100ZS	ScaffoldA02	15143959	15145755	Forword	882	293	8.72	31475.1	-0.504	67.68	60.61	At1G78700 (AtBEH4)	Nucleus
BnaA07BEH4	BnaA07g34330D	ScaffoldA07	837	1544	Forword	708	235	5.14	24325.8	-0.345	61.8	55.66		Nucleus
BnaC06BEH4	BnaC06g39100D	ScaffoldC06	2113151	2115213	Reverse	828	275	8.68	29680.1	-0.568	66.08	56.11		Nucleus

## Sheet: S2
	Table S2| Pair wise sequence homology analysis between A. thaliana and B. napus BZR gene family
	AtBEH1	AtBEH2	AtBEH3	AtBEH4	AtBZR1	AtBZR2	BnaA01BEH2	BnaA01BEH3	BnaA02BEH4	BnaA03BEH1	BnaA03BEH2	BnaA03BEH3	BnaA06BZR1	BnaA07BEH4	BnaA07BZR2	BnaA09BZR2	BnaC01BEH2	BnaC01BEH3	BnaC03BEH3	BnaC05BZR1	BnaC06BEH4	BnaC06BZR2	BnaC07BEH1	BnaC07BEH2	BnaC07BEH3	BnaC08BZR2-1	BnaC08BZR2-2
AtBEH1		54.4	51.9	50.6	60.1	59.9	56	43.5	51.8	69.8	63.4	52.8	59	35.6	40.8	33.7	63.9	51.9	62.5	58.8	48.4	61.1	90.2	63	52.8	35.1	47.6
AtBEH2			46.6	43	45.2	43.7	69	40.6	44.4	31.1	76.6	47	44.2	26.5	22.1	19.7	76.3	46.6	60.5	44.4	40.7	45	52.1	77.4	47	25.1	30.8
AtBEH3				69.9	46.8	45.6	39.1	87.3	70	30.4	50.6	96.7	46.8	62.1	17.8	19.9	49.6	95.7	95.3	46	65.1	46	49.6	50.4	96.4	21.2	33.9
AtBEH4					46.5	45.5	37.4	57.1	95.5	31	49.3	70.8	46	88.8	23.7	22.7	47.6	70.1	70.5	46	88.3	46.2	50	49.8	70.8	21	33.1
AtBZR1						88.5	52.5	43.2	48.2	43.8	56.4	47.1	88.3	34.7	56.8	52.5	57.8	47.5	57.4	87.3	42.7	84.5	56.8	57	47.1	54.2	77.3
AtBZR2							53.4	40.6	46.9	44.4	56.1	46	83.5	34	60.9	50	57.6	46.4	56.3	83.2	42.2	93.9	57.3	56.6	46	50	72.7
BnaA01BEH2								43.5	38.7	51.3	88.5	39.5	50.7	35.9	33.6	35.8	95.7	39.5	45.1	50.2	31.1	53.8	53.8	88.8	39.5	38.8	49.5
BnaA01BEH3									55.8	38.3	40	87.3	41.5	55.6	31.4	30.4	41.8	91.2	91.4	39.4	50	42.1	40	40.4	86.3	35.1	39.4
BnaA02BEH4										31.2	51.2	70.2	48	90.2	24.6	23.2	49.4	69.4	70.7	47.7	89	47.6	51.5	51.8	70.2	22.5	34.1
BnaA03BEH1											43	31.1	43	37.1	39.3	33.3	43.8	29.7	26.6	43.5	27.4	45.1	78.7	43	31.1	32.6	46.4
BnaA03BEH2												50.9	55.6	37	31.5	28.9	88.9	50.6	61.6	55.4	45.8	56.1	60.4	97.7	50.9	30.9	45.2
BnaA03BEH3													47.1	62.7	18.1	20.1	50	96	95.9	46.4	66	46.4	50.4	50.7	99.6	21.3	34.2
BnaA06BZR1														34	58.4	52	56.7	47.5	57.1	98.8	42.6	82.2	56.8	56.1	47.1	56.1	85.6
BnaA07BEH4															22.3	25.7	35.9	61.1	53.5	34	95.1	34.9	37.6	37.7	62.7	22.7	33.5
BnaA07BZR2																54.6	33.6	16.5	14.3	57.8	15.1	62.1	39.3	32.4	18.1	56.5	54.9
BnaA09BZR2																	29.8	20.1	13.8	51.8	18.4	48.6	32.7	29.3	19.6	76.9	55.6
BnaC01BEH2																		50.4	60.8	56.2	43.8	58	61.2	89.7	50	33	46.8
BnaC01BEH3																			95.3	46.8	64.4	46.7	49.6	50.4	95.7	20.9	34.6
BnaC03BEH3																				56.4	69.2	56	57.6	62.1	95.3	23.8	34.3
BnaC05BZR1																					42.6	82.2	57	56	46.4	55.9	85.3
BnaC06BEH4																						42.5	47.8	46.4	66	17.4	27.6
BnaC06BZR2																							57.8	56.7	46.4	48.1	70.1
BnaC07BEH1																								60.3	50.4	32.5	45.3
BnaC07BEH2																									50.7	31.3	45.9
BnaC07BEH3																										20.9	34.2
BnaC08BZR2-1																											59.3
BnaC08BZR2-2

## Sheet: S3
Table S3| BnaBZRs synteny relationship among A. thaliana, B. rapa, and B. oleracea
Brassicanapus/Arabidopsis thaliana				Brassica napus/Brassica rapa				Brassica napus/Brassica oleracea
Locus_ID		Gene_ID		Locus_ID		Gene_ID		Locus_ID		Gene_ID
Brassica napus	Arabidopsis thaliana	Brassica napus	Arabidopsis thaliana	Brassica napus	Brassica rapa	Brassica napus	Brassica rapa	Brassica napus	Brassica oleracea	Brassica napus	Brassica oleracea
ScaffoldA06	Chr1	BnaA06G0135100ZS	At1G19350 (AtBZR1)	scaffoldC01	A01	BnaC01T0023200ZS	Bra011706.1	scaffoldC01	Chromosome C1	BnaC01T0023200ZS	1.37407e+07
scaffoldC05	Chr1	BnaC05G0163000ZS	At1G19350 (AtBZR1)	scaffoldA01	A01	BnaA01T0020200ZS	Bra011706.1	scaffoldC01	Chromosome C1	BnaC01T0121000ZS	1.37417e+07
scaffoldC08	Chr1	BnaC08G0463100ZS	At1G75080 (AtBZR2)	scaffoldA03	A01	BnaA03T0558100ZS	Bra011706.1	scaffoldC01	Chromosome C6	BnaC01T0023200ZS	1.37324e+07
scaffoldC08	Chr1	BnaC08G0253000ZS	At1G75080 (AtBZR2)	scaffoldC07	A01	BnaC07T0533800ZS	Bra011706.1	scaffoldC01	Chromosome C7	BnaC01T0121000ZS	1.37381e+07
scaffoldA09	Chr1	BnaA09G0609500ZS	At1G75080 (AtBZR2)	scaffoldC01	A01	BnaC01T0121000ZS	Bra013359.1	scaffoldC01	Chromosome C7	BnaC01T0023200ZS	1.37377e+07
scaffoldA07	Chr1	BnaA07G0248700ZS	At1G75080 (AtBZR2)	scaffoldC07	A01	BnaC07T0426400ZS	Bra013359.1	scaffoldC07	Chromosome C1	BnaC07T0426400ZS	1.37417e+07
scaffoldC06	Chr1	BnaC06G0273700ZS	At1G75080 (AtBZR2)	scaffoldA03	A01	BnaA03T0450900ZS	Bra013359.1	scaffoldC07	Chromosome C1	BnaC07T0389100ZS	1.37407e+07
scaffoldC07	Chr3	BnaC07G0389100ZS	At3G50750 (AtBEH1)	scaffoldA01	A01	BnaA01T0099000ZS	Bra013359.1	scaffoldC07	Chromosome C1	BnaC07T0533800ZS	1.37407e+07
scaffoldA03	Chr3	BnaA03G0416600ZS	At3G50750 (AtBEH1)	scaffoldC03	A01	BnaC03T0707200ZS	Bra013359.1	scaffoldC07	Chromosome C7	BnaC07T0389100ZS	1.37383e+07
scaffoldA03	Chr4	BnaA03G0558100ZS	At4G36780 (AtBEH2)	scaffoldC01	A03	BnaC01T0121000ZS	Bra012570.1	scaffoldC07	Chromosome C7	BnaC07T0426400ZS	1.37381e+07
scaffoldC07	Chr4	BnaC07G0533800ZS	At4G36780 (AtBEH2)	scaffoldC07	A03	BnaC07T0426400ZS	Bra012570.1	scaffoldC07	Chromosome C7	BnaC07T0533800ZS	1.37377e+07
scaffoldA01	Chr4	BnaA01G0020200ZS	At4G36780 (AtBEH2)	scaffoldC03	A03	BnaC03T0707200ZS	Bra012570.1	scaffoldC07	Chromosome C7	BnaC07T0389100ZS	1.37377e+07
scaffoldC01	Chr4	BnaC01G0023200ZS	At4G36780 (AtBEH2)	scaffoldA03	A03	BnaA03T0450900ZS	Bra012570.1	scaffoldC08	Chromosome C5	BnaC08T0253000ZS	1.37307e+07
scaffoldC01	Chr4	BnaC01G0121000ZS	At4G18890 (AtBEH3)	scaffoldA01	A03	BnaA01T0099000ZS	Bra012570.1	scaffoldC08	Chromosome C5	BnaC08T0463100ZS	1.37307e+07
scaffoldA03	Chr4	BnaA03G0450900ZS	At4G18890 (AtBEH3)	scaffoldC01	A03	BnaC01T0023200ZS	Bra017782.1	scaffoldC08	Chromosome C6	BnaC08T0253000ZS	1.37324e+07
scaffoldC03	Chr4	BnaC03G0707200ZS	At4G18890 (AtBEH3)	scaffoldA03	A03	BnaA03T0558100ZS	Bra017782.1	scaffoldC08	Chromosome C6	BnaC08T0463100ZS	1.37364e+07
scaffoldA01	Chr4	BnaA01G0099000ZS	At4G18890 (AtBEH3)	scaffoldA01	A03	BnaA01T0020200ZS	Bra017782.1	scaffoldC08	Chromosome C6	BnaC08T0463100ZS	1.37324e+07
scaffoldC07	Chr4	BnaC07G0426400ZS	At4G18890 (AtBEH3)	scaffoldC07	A03	BnaC07T0533800ZS	Bra017782.1	scaffoldC08	Chromosome C6	BnaC08T0253000ZS	1.37364e+07
scaffoldA02	Chr1	BnaA02G0233100ZS	At1G78700 (AtBEH4)	scaffoldC01	A07	BnaC01T0023200ZS	Bra015868.1	scaffoldC08	Chromosome C8	BnaC08T0463100ZS	1.37446e+07
scaffoldA07	Chr1	BnaA07g34330D	At1G78700 (AtBEH4)	scaffoldC08	A07	BnaC08T0253000ZS	Bra015868.1	scaffoldC08	Chromosome C8	BnaC08T0253000ZS	1.37494e+07
scaffoldC06	Chr1	BnaC06g39100D	At1G78700 (AtBEH4)	scaffoldC08	A07	BnaC08T0463100ZS	Bra015868.1	scaffoldC08	Chromosome C8	BnaC08T0253000ZS	1.37446e+07
				scaffoldC06	A07	BnaC06T0273700ZS	Bra015868.1	scaffoldC08	Chromosome C8	BnaC08T0463100ZS	1.37494e+07
				scaffoldC05	A07	BnaC05T0163000ZS	Bra015868.1	scaffoldC05	Chromosome C5	BnaC05T0163000ZS	1.37307e+07
				scaffoldA01	A07	BnaA01T0020200ZS	Bra015868.1	scaffoldC05	Chromosome C6	BnaC05T0163000ZS	1.37324e+07
				scaffoldA09	A07	BnaA09T0609500ZS	Bra015868.1	scaffoldC05	Chromosome C6	BnaC05T0163000ZS	1.37364e+07
				scaffoldA07	A07	BnaA07T0248700ZS	Bra015868.1	scaffoldC05	Chromosome C8	BnaC05T0163000ZS	1.37494e+07
				scaffoldA06	A07	BnaA06T0135100ZS	Bra015868.1	scaffoldC05	Chromosome C8	BnaC05T0163000ZS	1.37446e+07
				scaffoldC01	A08	BnaC01T0121000ZS	Bra020986.1	scaffoldC06	Chromosome C5	BnaC06T0273700ZS	1.37307e+07
				scaffoldA03	A08	BnaA03T0450900ZS	Bra020986.1	scaffoldC06	Chromosome C6	BnaC06T0273700ZS	1.37364e+07
				scaffoldC01	A08	BnaC01T0121000ZS	Bra020986.1	scaffoldC06	Chromosome C6	BnaC06T0273700ZS	1.37324e+07
				scaffoldC07	A08	BnaC07T0426400ZS	Bra020986.1	scaffoldC06	Chromosome C8	BnaC06T0273700ZS	1.37446e+07
				scaffoldC07	A03	BnaC07T0389100ZS	Bra012891.1	scaffoldC06	Chromosome C8	BnaC06T0273700ZS	1.37494e+07
				scaffoldA03	A03	BnaA03T0416600ZS	Bra012891.1	scaffoldC03	Chromosome C1	BnaC03T0707200ZS	1.37417e+07
				scaffoldC08	A06	BnaC08T0253000ZS	Bra025733.1	scaffoldC03	Chromosome C7	BnaC03T0707200ZS	1.37381e+07
				scaffoldC08	A06	BnaC08T0463100ZS	Bra025733.1	scaffoldA03	Chromosome C1	BnaA03T0450900ZS	1.37417e+07
				scaffoldA07	A06	BnaA07T0248700ZS	Bra025733.1	scaffoldA03	Chromosome C1	BnaA03T0558100ZS	1.37407e+07
				scaffoldA09	A06	BnaA09T0609500ZS	Bra025733.1	scaffoldA03	Chromosome C7	BnaA03T0416600ZS	1.37383e+07
				scaffoldA06	A06	BnaA06T0135100ZS	Bra025733.1	scaffoldA03	Chromosome C7	BnaA03T0450900ZS	1.37381e+07
				scaffoldC05	A06	BnaC05T0163000ZS	Bra025733.1	scaffoldA03	Chromosome C7	BnaA03T0558100ZS	1.37377e+07
				scaffoldC06	A06	BnaC06T0273700ZS	Bra025733.1	scaffoldA03	Chromosome C7	BnaA03T0416600ZS	1.37377e+07
				scaffoldC08	A07	BnaC08T0463100ZS	Bra003772.1	scaffoldA01	Chromosome C1	BnaA01T0020200ZS	1.37407e+07
				scaffoldC08	A07	BnaC08T0253000ZS	Bra003772.1	scaffoldA01	Chromosome C1	BnaA01T0099000ZS	1.37417e+07
				scaffoldA09	A07	BnaA09T0609500ZS	Bra003772.1	scaffoldA01	Chromosome C6	BnaA01T0020200ZS	1.37324e+07
				scaffoldA06	A07	BnaA06T0135100ZS	Bra003772.1	scaffoldA01	Chromosome C7	BnaA01T0099000ZS	1.37381e+07
				scaffoldA07	A07	BnaA07T0248700ZS	Bra003772.1	scaffoldA01	Chromosome C7	BnaA01T0020200ZS	1.37377e+07
				scaffoldC06	A07	BnaC06T0273700ZS	Bra003772.1	scaffoldA02	Chromosome C2	BnaA02T0233100ZS	1.37605e+07
				scaffoldC05	A07	BnaC05T0163000ZS	Bra003772.1	scaffoldA02	Chromosome C6	BnaA02T0233100ZS	1.37347e+07
				scaffoldC08	A08	BnaC08T0463100ZS	Bra016508.1	scaffoldA09	Chromosome C5	BnaA09T0609500ZS	1.37307e+07
				scaffoldC08	A08	BnaC08T0253000ZS	Bra016508.1	scaffoldA09	Chromosome C6	BnaA09T0609500ZS	1.37364e+07
				scaffoldA09	A08	BnaA09T0609500ZS	Bra016508.1	scaffoldA09	Chromosome C6	BnaA09T0609500ZS	1.37324e+07
				scaffoldA07	A08	BnaA07T0248700ZS	Bra016508.1	scaffoldA09	Chromosome C8	BnaA09T0609500ZS	1.37446e+07
				scaffoldA06	A08	BnaA06T0135100ZS	Bra016508.1	scaffoldA09	Chromosome C8	BnaA09T0609500ZS	1.37494e+07
				scaffoldC06	A08	BnaC06T0273700ZS	Bra016508.1	scaffoldA07	Chromosome C5	BnaA07T0248700ZS	1.37307e+07
				scaffoldC05	A08	BnaC05T0163000ZS	Bra016508.1	scaffoldA07	Chromosome C6	BnaA07T0248700ZS	1.37364e+07
				scaffoldA07	A09	BnaA07T0248700ZS	Bra031077.1	scaffoldA07	Chromosome C6	BnaA07T0248700ZS	1.37324e+07
				scaffoldA06	A09	BnaA06T0135100ZS	Bra031077.1	scaffoldA07	Chromosome C8	BnaA07T0248700ZS	1.37446e+07
				scaffoldA09	A09	BnaA09T0609500ZS	Bra031077.1	scaffoldA07	Chromosome C8	BnaA07T0248700ZS	1.37494e+07
				scaffoldC08	A09	BnaC08T0463100ZS	Bra031077.1	scaffoldA06	Chromosome C5	BnaA06T0135100ZS	1.37307e+07
				scaffoldC08	A09	BnaC08T0253000ZS	Bra031077.1	scaffoldA06	Chromosome C6	BnaA06T0135100ZS	1.37324e+07
				scaffoldC06	A09	BnaC06T0273700ZS	Bra031077.1	scaffoldA06	Chromosome C6	BnaA06T0135100ZS	1.37364e+07
				scaffoldC05	A09	BnaC05T0163000ZS	Bra031077.1	scaffoldA06	Chromosome C8	BnaA06T0135100ZS	1.37494e+07
				scaffoldA02	A02	BnaA02T0233100ZS	Bra008378.1	scaffoldA06	Chromosome C8	BnaA06T0135100ZS	1.37446e+07

## Sheet: S4
Table S4| Ks/Ka calcuclation of BnaBZRs
Seq_1	Seq_2	Ka	Ks	Ka_Ks	Date (MYA)	tpm
BnaA06BZR1	BnaC05BZR1	0.00671596	0.125572	0.0534829	4.18574e+06	4.18574
BnaC08BZR2-1	BnaC05BZR1	0.0577903	0.400943	0.144136	1.33648e+07	13.3648
BnaC08BZR2-2	BnaC05BZR1	0.066386	0.375515	0.176786	1.25172e+07	12.5172
BnaA09BZR2	BnaC05BZR1	0.385118	0.885494	0.434919	2.95165e+07	29.5165
BnaA07BZR2	BnaC05BZR1	0.303759	1.33473	0.227581	4.4491e+07	44.491
BnaC06BZR2	BnaC05BZR1	0.0830518	0.906873	0.0915804	3.02291e+07	30.2291
BnaA03BEH2	BnaC05BZR1	0.314151	1.74953	0.179563	5.83176e+07	58.3176
BnaC07BEH2	BnaC05BZR1	0.337398	1.68718	0.199978	5.62392e+07	56.2392
BnaA01BEH2	BnaC05BZR1	0.352588	1.78701	0.197306	5.95671e+07	59.5671
BnaC01BEH2	BnaC05BZR1	0.292681	1.57362	0.185993	5.24539e+07	52.4539
BnaC01BEH3	BnaC05BZR1	0.377929	2.53404	0.149141	8.44681e+07	84.4681
BnaA03BEH3	BnaC05BZR1	0.387626	1.88676	0.205446	6.2892e+07	62.892
BnaC03BEH3	BnaC05BZR1	0.378744	2.55919	0.147994	8.53062e+07	85.3062
BnaA01BEH3	BnaC05BZR1	0.594535	1.37081	0.433711	4.56937e+07	45.6937
BnaC07BEH3	BnaC05BZR1	0.384116	2.14506	0.17907	7.15018e+07	71.5018
BnaA02BEH4	BnaC05BZR1	0.395723	1.93447	0.204565	6.44822e+07	64.4822
BnaA07BEH4	BnaC05BZR1	0.615093	1.7922	0.343206	5.97399e+07	59.7399
BnaC06BEH4	BnaC05BZR1	0.4903	2.04604	0.239634	6.82013e+07	68.2013
BnaC08BZR2-1	BnaA06BZR1	0.0518316	0.47747	0.108555	1.59157e+07	15.9157
BnaC08BZR2-2	BnaA06BZR1	0.0617315	0.371163	0.166319	1.23721e+07	12.3721
BnaA09BZR2	BnaA06BZR1	0.349402	1.09333	0.319576	3.64444e+07	36.4444
BnaA07BZR2	BnaA06BZR1	0.291278	1.1861	0.245577	3.95366e+07	39.5366
BnaC06BZR2	BnaA06BZR1	0.0820935	0.761423	0.107816	2.53808e+07	25.3808
BnaA03BEH2	BnaA06BZR1	0.298379	1.71427	0.174056	5.71422e+07	57.1422
BnaC07BEH2	BnaA06BZR1	0.330734	1.81572	0.18215	6.05241e+07	60.5241
BnaA01BEH2	BnaA06BZR1	0.34121	1.89652	0.179914	6.32173e+07	63.2173
BnaC01BEH2	BnaA06BZR1	0.285629	1.43179	0.199491	4.77263e+07	47.7263
BnaC01BEH3	BnaA06BZR1	0.374892	2.15092	0.174294	7.16975e+07	71.6975
BnaA03BEH3	BnaA06BZR1	0.383528	1.66516	0.230325	5.55054e+07	55.5054
BnaC03BEH3	BnaA06BZR1	0.37849	2.34225	0.161593	7.80749e+07	78.0749
BnaA01BEH3	BnaA06BZR1	0.596429	1.66526	0.35816	5.55087e+07	55.5087
BnaC07BEH3	BnaA06BZR1	0.380036	1.84857	0.205584	6.1619e+07	61.619
BnaA02BEH4	BnaA06BZR1	0.366501	1.56135	0.234734	5.20449e+07	52.0449
BnaA07BEH4	BnaA06BZR1	0.612505	1.66683	0.367466	5.55612e+07	55.5612
BnaC06BEH4	BnaA06BZR1	0.484885	1.71955	0.281984	5.73183e+07	57.3183
BnaC08BZR2-2	BnaC08BZR2-1	0.0995953	0.51308	0.194113	1.71027e+07	17.1027
BnaA09BZR2	BnaC08BZR2-1	0.132371	0.274853	0.481606	9.16177e+06	9.16177
BnaA07BZR2	BnaC08BZR2-1	0.290135	1.38358	0.209699	4.61192e+07	46.1192
BnaC06BZR2	BnaC08BZR2-1	0.129586	0.970204	0.133566	3.23401e+07	32.3401
BnaA03BEH2	BnaC08BZR2-1	0.353414	1.3052	0.270773	4.35068e+07	43.5068
BnaC07BEH2	BnaC08BZR2-1	0.373836	1.20905	0.309197	4.03018e+07	40.3018
BnaC01BEH2	BnaC08BZR2-1	0.349961	1.66338	0.210391	5.54461e+07	55.4461
BnaA03BEH3	BnaC08BZR2-1	0.463124	3.39679	0.136342	1.13226e+08	113.226
BnaA01BEH3	BnaC08BZR2-1	0.504954	1.64792	0.306419	5.49306e+07	54.9306
BnaC07BEH3	BnaC08BZR2-1	0.467665	3.19171	0.146525	1.0639e+08	106.39
BnaA02BEH4	BnaC08BZR2-1	0.417934	1.57621	0.265151	5.25403e+07	52.5403
BnaA07BEH4	BnaC08BZR2-1	0.653742	2.17017	0.30124	7.2339e+07	72.339
BnaC06BEH4	BnaC08BZR2-1	0.474688	2.29589	0.206755	7.65297e+07	76.5297
BnaA09BZR2	BnaC08BZR2-2	0.33564	1.02141	0.328606	3.40469e+07	34.0469
BnaA07BZR2	BnaC08BZR2-2	0.353055	1.46796	0.240508	4.89318e+07	48.9318
BnaC06BZR2	BnaC08BZR2-2	0.149826	0.644014	0.232644	2.14671e+07	21.4671
BnaA03BEH2	BnaC08BZR2-2	0.460201	1.86578	0.246653	6.21928e+07	62.1928
BnaC07BEH2	BnaC08BZR2-2	0.479043	2.4255	0.197503	8.085e+07	80.85
BnaA01BEH2	BnaC08BZR2-2	0.402808	2.29904	0.175207	7.66347e+07	76.6347
BnaC01BEH2	BnaC08BZR2-2	0.404264	2.7704	0.145923	9.23467e+07	92.3467
BnaC01BEH3	BnaC08BZR2-2	0.520891	1.84375	0.282517	6.14583e+07	61.4583
BnaA03BEH3	BnaC08BZR2-2	0.523401	1.48128	0.353344	4.9376e+07	49.376
BnaC03BEH3	BnaC08BZR2-2	0.752706	1.95863	0.384303	6.52875e+07	65.2875
BnaA01BEH3	BnaC08BZR2-2	0.524806	2.14131	0.245086	7.1377e+07	71.377
BnaC07BEH3	BnaC08BZR2-2	0.517754	1.54727	0.334625	5.15755e+07	51.5755
BnaA02BEH4	BnaC08BZR2-2	0.555937	1.37033	0.405695	4.56778e+07	45.6778
BnaA07BEH4	BnaC08BZR2-2	0.625902	1.40225	0.446354	4.67418e+07	46.7418
BnaC06BEH4	BnaC08BZR2-2	0.728127	2.93568	0.248027	9.78561e+07	97.8561
BnaA07BZR2	BnaA09BZR2	0.396697	1.32743	0.298846	4.42476e+07	44.2476
BnaC06BZR2	BnaA09BZR2	0.414222	1.75121	0.236534	5.83737e+07	58.3737
BnaC01BEH3	BnaA09BZR2	0.830292	2.92627	0.283738	9.75422e+07	97.5422
BnaA03BEH3	BnaA09BZR2	0.78328	2.10544	0.372027	7.01813e+07	70.1813
BnaC07BEH3	BnaA09BZR2	0.778101	2.35282	0.33071	7.84272e+07	78.4272
BnaA02BEH4	BnaA09BZR2	0.724341	3.66039	0.197886	1.22013e+08	122.013
BnaC06BZR2	BnaA07BZR2	0.244541	0.644437	0.379465	2.14812e+07	21.4812
BnaC01BEH3	BnaA07BZR2	1.01783	2.56516	0.396791	8.55052e+07	85.5052
BnaA01BEH3	BnaA07BZR2	0.690097	1.91542	0.360284	6.38475e+07	63.8475
BnaA02BEH4	BnaA07BZR2	0.785709	2.01177	0.390556	6.70589e+07	67.0589
BnaA03BEH2	BnaC06BZR2	0.334881	2.65473	0.126145	8.8491e+07	88.491
BnaC07BEH2	BnaC06BZR2	0.324031	2.16407	0.149732	7.21356e+07	72.1356
BnaC01BEH2	BnaC06BZR2	0.278395	2.04536	0.136111	6.81786e+07	68.1786
BnaA03BEH3	BnaC06BZR2	0.399449	2.70248	0.147808	9.00826e+07	90.0826
BnaA01BEH3	BnaC06BZR2	0.668952	1.7097	0.39127	5.69899e+07	56.9899
BnaC07BEH3	BnaC06BZR2	0.401579	2.56318	0.156673	8.54392e+07	85.4392
BnaA02BEH4	BnaC06BZR2	0.40914	1.78647	0.229022	5.9549e+07	59.549
BnaA07BEH4	BnaC06BZR2	0.653025	3.69363	0.176798	1.23121e+08	123.121
BnaC06BEH4	BnaC06BZR2	0.500446	2.96896	0.168559	9.89653e+07	98.9653
BnaA03BEH1	BnaC07BEH1	0.119766	0.186507	0.642151	6.2169e+06	6.2169
BnaA03BEH2	BnaC07BEH1	0.251178	1.575	0.159479	5.24999e+07	52.4999
BnaC07BEH2	BnaC07BEH1	0.261368	1.79983	0.145218	5.99943e+07	59.9943
BnaA01BEH2	BnaC07BEH1	0.314193	1.55352	0.202246	5.1784e+07	51.784
BnaC01BEH2	BnaC07BEH1	0.228225	1.36369	0.167359	4.54563e+07	45.4563
BnaC06BEH4	BnaC07BEH1	0.454094	2.54446	0.178463	8.48154e+07	84.8154
BnaA03BEH2	BnaA03BEH1	0.425452	2.34978	0.18106	7.8326e+07	78.326
BnaC07BEH2	BnaA03BEH1	0.440074	2.93101	0.150144	9.77004e+07	97.7004
BnaA01BEH2	BnaA03BEH1	0.325385	1.79517	0.181256	5.98389e+07	59.8389
BnaC01BEH2	BnaA03BEH1	0.3865	2.03376	0.190042	6.7792e+07	67.792
BnaC07BEH2	BnaA03BEH2	0.01611	0.0946882	0.170137	3.15627e+06	3.15627
BnaA01BEH2	BnaA03BEH2	0.0729842	0.711423	0.102589	2.37141e+07	23.7141
BnaC01BEH2	BnaA03BEH2	0.061187	0.614298	0.0996047	2.04766e+07	20.4766
BnaA03BEH3	BnaA03BEH2	0.411601	2.00539	0.205247	6.68465e+07	66.8465
BnaC03BEH3	BnaA03BEH2	0.330584	2.51869	0.131252	8.39565e+07	83.9565
BnaA01BEH3	BnaA03BEH2	0.58894	1.38081	0.426517	4.60271e+07	46.0271
BnaC07BEH3	BnaA03BEH2	0.41312	1.96434	0.21031	6.5478e+07	65.478
BnaA02BEH4	BnaA03BEH2	0.371419	2.38802	0.155534	7.96008e+07	79.6008
BnaA07BEH4	BnaA03BEH2	0.513164	1.75559	0.292302	5.85198e+07	58.5198
BnaC06BEH4	BnaA03BEH2	0.451216	2.32492	0.194078	7.74973e+07	77.4973
BnaA01BEH2	BnaC07BEH2	0.0738787	0.727856	0.101502	2.42619e+07	24.2619
BnaC01BEH2	BnaC07BEH2	0.0651822	0.654711	0.0995588	2.18237e+07	21.8237
BnaC03BEH3	BnaC07BEH2	0.341741	2.40889	0.141867	8.02963e+07	80.2963
BnaA01BEH3	BnaC07BEH2	0.587618	1.58609	0.370482	5.28697e+07	52.8697
BnaA02BEH4	BnaC07BEH2	0.366269	2.07429	0.176575	6.91431e+07	69.1431
BnaA07BEH4	BnaC07BEH2	0.490507	1.69531	0.289332	5.65104e+07	56.5104
BnaC06BEH4	BnaC07BEH2	0.440368	2.532	0.173921	8.44001e+07	84.4001
BnaC01BEH2	BnaA01BEH2	0.0239217	0.180905	0.132233	6.03016e+06	6.03016
BnaC01BEH3	BnaA01BEH2	0.508464	2.56498	0.198233	8.54994e+07	85.4994
BnaA03BEH3	BnaA01BEH2	0.444156	2.52746	0.175732	8.42486e+07	84.2486
BnaC03BEH3	BnaA01BEH2	0.560629	2.66855	0.210088	8.89516e+07	88.9516
BnaA01BEH3	BnaA01BEH2	0.607578	1.74212	0.348758	5.80706e+07	58.0706
BnaC07BEH3	BnaA01BEH2	0.446251	3.01852	0.147838	1.00617e+08	100.617
BnaA02BEH4	BnaA01BEH2	0.518362	2.46415	0.210362	8.21382e+07	82.1382
BnaA07BEH4	BnaA01BEH2	0.530762	1.60138	0.331441	5.33792e+07	53.3792
BnaC01BEH3	BnaC01BEH2	0.355779	2.40264	0.148078	8.0088e+07	80.088
BnaA03BEH3	BnaC01BEH2	0.348893	2.61517	0.133411	8.71723e+07	87.1723
BnaA01BEH3	BnaC01BEH2	0.57569	1.53926	0.374005	5.13086e+07	51.3086
BnaC07BEH3	BnaC01BEH2	0.350409	3.33295	0.105135	1.11098e+08	111.098
BnaA02BEH4	BnaC01BEH2	0.398493	1.99464	0.199782	6.64881e+07	66.4881
BnaA07BEH4	BnaC01BEH2	0.513249	1.56602	0.327741	5.22006e+07	52.2006
BnaC06BEH4	BnaC01BEH2	0.455347	3.52059	0.129338	1.17353e+08	117.353
BnaA03BEH3	BnaC01BEH3	0.0224886	0.259399	0.086695	8.64665e+06	8.64665
BnaC03BEH3	BnaC01BEH3	0.0241956	0.318118	0.0760587	1.06039e+07	10.6039
BnaA01BEH3	BnaC01BEH3	0.0869759	0.130248	0.667773	4.34159e+06	4.34159
BnaC07BEH3	BnaC01BEH3	0.0241243	0.281194	0.0857924	9.37313e+06	9.37313
BnaA02BEH4	BnaC01BEH3	0.184637	2.78193	0.0663701	9.2731e+07	92.731
BnaC06BEH4	BnaC01BEH3	0.226328	3.01831	0.0749849	1.0061e+08	100.61
BnaC03BEH3	BnaA03BEH3	0.0211175	0.238116	0.0886859	7.93721e+06	7.93721
BnaA01BEH3	BnaA03BEH3	0.116993	0.303692	0.385235	1.01231e+07	10.1231
BnaC07BEH3	BnaA03BEH3	0.00158249	0.0313498	0.0504784	1.04499e+06	1.04499
BnaA02BEH4	BnaA03BEH3	0.203218	1.55924	0.130332	5.19745e+07	51.9745
BnaA07BEH4	BnaA03BEH3	0.293242	1.63397	0.179466	5.44658e+07	54.4658
BnaC06BEH4	BnaA03BEH3	0.250425	1.48133	0.169055	4.93776e+07	49.3776
BnaA01BEH3	BnaC03BEH3	0.0845966	0.265315	0.318854	8.84382e+06	8.84382
BnaC07BEH3	BnaC03BEH3	0.0241895	0.263792	0.0916992	8.79308e+06	8.79308
BnaA02BEH4	BnaC03BEH3	0.170843	3.0701	0.0556473	1.02337e+08	102.337
BnaA07BEH4	BnaC03BEH3	0.31078	1.35375	0.229569	4.51251e+07	45.1251
BnaC06BEH4	BnaC03BEH3	0.177822	1.71884	0.103455	5.72946e+07	57.2946
BnaC07BEH3	BnaA01BEH3	0.123773	0.317257	0.390133	1.05752e+07	10.5752
BnaA02BEH4	BnaA01BEH3	0.365499	3.26454	0.11196	1.08818e+08	108.818
BnaC06BEH4	BnaA01BEH3	0.425214	2.75485	0.154351	9.18283e+07	91.8283
BnaA02BEH4	BnaC07BEH3	0.20438	1.4934	0.136856	4.978e+07	49.78
BnaA07BEH4	BnaC07BEH3	0.294913	1.60351	0.183917	5.34504e+07	53.4504
BnaC06BEH4	BnaC07BEH3	0.251668	1.49944	0.167841	4.99814e+07	49.9814
BnaA07BEH4	BnaA02BEH4	0.0416357	0.388453	0.107183	1.29484e+07	12.9484
BnaC06BEH4	BnaA02BEH4	0.0619338	0.458085	0.135201	1.52695e+07	15.2695
BnaC06BEH4	BnaA07BEH4	0.0392686	0.0371907	1.05587	1.23969e+06	1.23969

## Sheet: S5
Table S5| Positive selection sites identification of BnaBZRs using site models
Model	Np	Estimation of parameters	InL	Model comparison	2∆InL	Positive selected sites
M0 (one-ratio)	33	ɯ =0.22817	-9656.04	M0 vs M3	-37.9763	None
M3 (discrete)	37	p0 =0.09451 p1 =0.65650 p2 =0.24899 ɯ1=0.03171 ɯ2 =0.19186 ɯ3 =0.46103	-9618.06			None
M1 (neutral)	34	p0 = 0.91280 p1 =0.08720 ɯ0=0.21329 ɯ1 =1.00000	-9644.6	M1 vs M2	0	None
M2 (selection)	36	p: 0.91280 0.03203 0.05517 ɯ: 0.21329 1.00000 1.00000	-9644.6			None
M7 (beta)	34	p =2.21168 q =6.83411	-9619.31	M7 vs M8	0.002351	None
M8 (beta&ɯ)	36	p0 =0.99999 p =2.21173 q =6.83434 (p1 =0.00001) ɯ =6.25520	-9619.31			None

## Sheet: S6
Table S6| Protein-Protein interaction analysis between BnaBZRs and their targets
Name	Arabidopsis orthologs	Interacts with	Betweenness Centrality	Closeness Centrality	Degree
BnaA06BZR1	At1G19350 (AtBZR1)	ARF6, AtBZR2, BAK1, BIM1, BIN2, BKI1, BRI1, BSU1, GSK1, MYBL2, PIF3, PIF4, RGA1, RGL3	0.0594984	0.727273	30
BnaC05BZR1
BnaC08BZR2-1	At1G75080 (AtBZR2)	ARF6, AtBZR1, BAK1, BIM1, BIN2, BKI1, BRI1, BSU1, GSK1, MYBL2, PHYB, PIF3, PIF4, RGA1, RGL3, SLY1, TPL	0.0801418	0.774194	34
BnaC08BZR2-2
BnaA09BZR2
BnaA07BZR2
BnaC06BZR2
BnaC07BEH1	At3G50750 (AtBEH1)	BAK1, BIM1, BIN2, BKI1, BRI1, BSU1, GSK1, MYBL2, PHYB, PIF4	0.0121579	0.6	20
BnaA03BEH1
BnaA03BEH2	At4G36780 (AtBEH2)	BIN2, BRI1, BSU1, GID1B, GSK1	0.00519324	0.533333	10
BnaC07BEH2
BnaA01BEH2
BnaC01BEH2
BnaC01BEH3	At4G18890 (AtBEH3)	None	None
BnaA03BEH3
BnaC03BEH3
BnaA01BEH3
BnaC07BEH3
BnaA02BEH4	At1G78700 (AtBEH4)	BAK1, BIN2, BRI1, BSU1	0	0.470588	8
BnaA07BEH4
BnaC06BEH4

## Sheet: S7
Table S7 |Promoter analysis of BnaBZRs
Gene ID	Box 4	AT1-motif	LAMP-element	sbp-CMA1c	ACE	TCCC-motif	3-AF1 binding site	Box III	Box II -like sequence	chs-CMA2a	CAG-motif	chs-CMA1a	GT1-motif	I-box	TCT-motif	G-Box	GATA-motif	GATT-motif	GA-motif	ATCT-motif	MRE	AE-box	Sp1	ATC-motif	ARE	ERE	GC-motif	LTR	MBS	STRE	NON	TC-rich repeats	Myb-binding site	as-1	WRE3	DRE core	TGACG-motif	WUN-motif	W box	CGTCA-motif	MYB	MYC	TGA-element	ABRE4	ABRE3a	TATC-box	DRE1	ABRE	TCA-element
BnaA06BZR1	1	0	0	0	0	0	0	0	0	0	0	0	2	0	1	1	0	0	0	0	0	0	1	0	8	0	0	3	0	3	0	0	3	3	2	0	3	1	1	3	4	3	0	0	0	0	0	5	0
BnaC05BZR2	5	0	0	0	0	0	0	0	0	0	0	0	0	0	1	2	0	0	0	0	0	0	0	0	3	0	0	1	1	0	0	0	1	2	2	1	2	1	1	2	4	2	2	0	0	1	0	3	2
BnaC08BZR2-1	1	0	0	0	0	0	0	0	0	0	0	0	3	0	1	0	0	0	0	0	0	0	0	0	2	1	0	0	3	2	0	0	2	4	0	0	4	0	0	4	8	2	0	0	0	0	0	0	1
BnaC08BZR2-2	1	0	0	0	0	0	0	0	0	0	0	0	1	1	1	0	0	2	0	0	0	1	0	0	0	1	0	1	1	2	0	1	0	0	0	0	0	0	1	0	4	1	1	0	0	0	0	1	3
BnaA09BZR2	2	0	0	0	0	0	0	0	0	0	0	0	0	1	2	1	1	0	1	0	0	1	0	0	0	0	0	0	1	2	0	0	1	3	0	0	3	0	0	3	1	4	0	0	0	1	0	2	1
BnaA07BZR2	1	0	0	0	0	2	0	0	0	0	0	0	1	0	0	3	0	0	0	0	2	0	0	0	1	0	0	0	0	0	0	0	0	2	1	0	2	0	1	2	2	3	2	0	0	0	0	4	2
BnaC06BZR2	0	0	0	0	0	0	0	0	0	0	0	0	0	0	2	4	0	0	0	0	0	0	0	0	0	0	1	0	1	0	0	0	2	3	0	1	3	0	0	3	4	4	1	2	2	0	0	4	2
BnaC07BEH1	0	0	0	0	0	0	0	0	0	0	0	0	1	0	1	7	0	0	0	0	0	1	0	0	3	0	0	0	0	1	0	0	0	0	0	0	0	0	2	0	2	2	0	2	2	0	0	2	0
BnaA03BEH1	0	0	0	0	0	0	1	0	0	0	0	0	0	0	0	2	0	0	0	0	1	1	0	0	8	0	0	3	0	0	0	2	0	0	2	0	0	1	0	0	3	1	0	0	0	0	0	3	1
BnaA01BEH2	0	0	0	0	0	0	0	0	0	1	0	0	2	0	2	2	0	0	0	0	0		0	0	2	1	0	1	0	1	0	0	0	5	0	0	5	0	0	5	5	1	1	1	1	0	1	1	2
BnaA03BEH2	10	0	0	0	0	1	0	0	1	0	0	0	0	0	1	3	0	0	0	0	0	2	0	0	2	1	1	1	1	3	0	0	0	1	0	0	1	0	0	1	6	5	0	3	3	0	0	8	0
BnaC07BEH2	2	0	0	0	0	1	0	0	0	0	0	2	4	1	1	5	0	0	0	0	0	1	0	0	3	3	0	1	0	2	0	0	0	2	0	0	2	1	0	2	2	4	0	0	0	0	0	5	0
BnaC01BEH2	3	0	0	0	0	1	0	0	0	0	1	0	0	0	1	6	0	0	1	0	0	0	0	1	1	4	0	0	0	0	0	0	0	1	0	0	1	1	0	0	1	1	0	1	1	0	0	9	1
BnaC03BEH3	2	0	0	0	0	0	0	0	1	0	0	1	1	0	0	6	0	0	0	2	1	0	0	0	1	0	0	1	1	0	1	0	0	1	1	0	1	1	2	1	1	4	1	1	1	0	0	4	2
BnaA01BEH3	1	0	0	0	1	0	0	0	0	0	0	0	0	1	0	2	0	0	1	0	0	0	0	0	1	1	0	0	0	0	0	0	1	2	0	0	2	0	1	2	6	2	1	0	0	0	0	2	0
BnaC01BEH3	3	1	0	0	1	0	0	1	0	0	0	0	0	1	0	5	1	0	0	0	0	0	0	0	1	2	0	0	2	0	0	0	0	0	1	0	0	1	1	0	3		1	1	1	0	0	1	0
BnaA03BEH3	2	0	0	0	0	0	0	0	0	0	0	0	3	0	1	10	0	0	0	0	0	0	0	0	0	0	0	1	0	3	0	0	1	1	0	0	1	0	1	1	4	2	0	2	2	0	0	4	0
BnaC07BEH3	1	0	1	0	0	0	0	0	0	0	0	0	0	0	2	7	1	0	1	0	0	0	0	0	0	0	0	0	0	3	0	1	0	2	0	0	2	0	1	2	5		1	2	2	0	0	7	0
BnaA02BEH4	11	0	0	0	0	0	0	0	0	0	0	0	0	0	0	0	1	0	0	0	0	0	0	0	2	0	0	0	0	0	0	0	0	2	0	0	2	1	1	2	2	3	0	2	2	0	0	10	1
BnaA07BEH4	1	0	0	0	0	1	0	0	0	0	0	0	1	0	0	10	0	0	0	0	0	1	0	0	1	0	0	0	0	1	0	0	0	1	1	0	1	0	1	1	4	4	0	0	0	0	0	10	1
BnaC06BEH4	1	0	0	1	0	0	0	0	0	0	0	0	0	0	2	11	0	0	0	0	0	1	0	0	2	0	0	1	0	1	0	0	1	1	0	0	1	0	1	1	3	3	0	0	0	0	0	11	1
	Light Responsivness																								Stress and Defence Related																Hormone Responsivness
[truncated: 24 more columns]

## Sheet: S8
Table S8.1| Transcriptomic analysis of BnaBZRs in different organs
Gene Symbol	Root	Cotyledon	Leaf	Sepal	Petal	Filament	Pollen	Bud-2mm	Bud-4mm	Middle-stem-peel	Lower-stem-peel	Upper-stem-peel	Vegetativ-rosette	Silique-6DAF	Silique-wall-38DAF	Seed
BnaA06BZR1	6.68496	5.09887	4.99744	6.1815	4.5292	4.33771	1.37295	0.124328	-0.473931	5.2426	5.14037	6.86258	6.83769	5.19495	5.4941	4.25776
BnaC05BZR1	6.91193	5.39643	4.47314	6.5821	4.94158	3.89433	1.77821	0.333424	-0.415037	4.67469	4.61589	6.77663	6.70957	6.15603	5.34447	3.67582
BnaC08BZR2-1	0.678072	-0.971431	2.11214	3.43563	1.55582	0.454176	0.263034	-3.18442	-4.64386	2.17951	2.22342	3.74093	2.49313	3.62059	0.356144	-0.836501
BnaC08BZR2-2	4.91934	4.32625	3.28983	4.77663	4.01167	3.58616	2.54844	2.37851	2.50335	3.5472	3.37573	4.6094	4.62293	4.0917	4.56255	2.76977
BnaA09BZR2	-2.12029	-3.18442	0.936088	2.80116	0.250962	-2.25154	-4.32193	0	0	1.22033	1.29866	0.495695	-0.915936	2.92029	-5.64386	-5.64386
BnaA07BZR2	2.09761	1.91456	0.900464	1.95606	2.83592	1.36737	1.59932	1.0635	0.669027	0.613532	0.963474	1.70044	1.70044	1.87971	1.59932	2.51349
BnaC06BZR2	3.17313	3.17473	2.00959	2.91456	3.43829	2.67129	2.41684	2.3505	2.19535	2.26903	1.92979	2.79286	3.10769	3.0036	2.88947	3.74846
BnaC07BEH1	0.799087	0.124328	4.2193	3.89433	4.06867	3.10434	-1.2863	0.0565835	-1.18442	4.50526	4.43363	1.49057	-0.0291463	3.44095	-2.25154	0.176323
BnaA03BEH1	0.286881	0.739848	4.57228	3.63459	3.16189	2.93357	1.66448	2.29866	2.07724	4.73064	4.65306	2.24184	0.659925	2.85997	-0.535332	-0.556393
BnaA03BEH2	4.63343	3.89724	3.61039	3.4019	2.34199	3.34625	3.52356	3.92695	3.99458	3.43296	3.18269	4.70266	4.82426	1.96347	3.9607	3.72028
BnaC07BEH2	4.23955	3.86888	4.57511	4.76818	2.0072	2.15704	3.58616	3.24793	3.63575	4.54226	4.4957	4.60526	4.80529	1.32193	4.81455	3.45681
BnaA01BEH2	4.337	5.40531	4.63807	3.48156	3.15381	3.16672	3.46467	3.69042	4.04264	4.54905	4.57833	4.43563	4.60763	3.43829	4.88166	3.7761
BnaC01BEH2	5.19849	5.07425	5.81558	3.53356	3.87381	4.27277	4.28244	4.29793	4.87135	5.88826	5.84474	5.40531	5.6761	4.18824	5.1631	4.24565
BnaC01BEH3	3.51349	3.8885	1.71516	2.50589	3.69377	0.956057	1.1635	0.454176	0.933573	1.22651	1.40054	3.8166	3.23113	2.40054	1.30451	2.22651
BnaA03BEH3	2.23879	3.66903	1.85067	3.32481	2.91456	-0.0144996	1.68257	-0.37707	0.389567	1.32193	1.49057	3.24489	3.0018	2.72028	5.32661	0.0565835
BnaC03BEH3	0.863938	-0.862496	1	-3.18442	2	-1.39593	-1.8365	-2.64386	-2.73697	0.790772	0.831877	0.632268	0.765535	0.15056	0.790772	-1.94342
BnaA01BEH3	2.73769	2.90497	1.88882	1.29866	2.74201	0.495695	1	0.263034	0.910733	1.85599	1.73552	3.46597	2.8339	1.70044	1.41684	2.93357
BnaC07BEH3	1.926	3.57652	1.40781	3.90689	1.41143	-1.18442	1.20163	-2.32193	-1.08927	0.903038	0.992768	2.36457	2.27501	1.54597	4.84298	-1.88897
BnaA02BEH4	1.5008	2.4957	0.866578	1.46989	1.37295	2.15056	1.79494	1.60407	1.81967	1.07724	0.411426	1.59932	1.30451	1.03562	2.12433	1.74416
BnaA07BEH4	-2.25154	-0.200913	-4.32193	-1.51457	0.505891	-2.55639	-1.47393	-4.05889	-3.64386	-4.05889	-3.8365	-2.32193	-2.8365	-0.395929	-4.32193	2.92029
BnaC06BEH4	0	-1.59946	0	-2.73697	0	0	0	0	-2.05889	0	0	0	0	-5.05889	0	0
Table S8.2| Organ-specific expression analysis of BnaBZRs in different tissues by qRT-PCR
Gene Symbol	Root	Mature-siliqua	Leaf	Flower	Flower Bud	Stem	Shoot-apex	Seed
BnaA06BZR1	1.14766	1.27433	1.13419	1.06216	0.492661	1.59237	1.12777	1.99274
	0.966298	1.40693	1.9345	2.07127	0.755058	1.95115	1.57603	1.85552
	0.90173	2.52136	1.06823	1.66792	0.786871	2.00286	1.03084	2.18354
BnaC06BZR2	1.13794	8.90147	3.84617	3.71821	5.80877	3.36848	3.25012	11.3226
	1.06485	9.97398	3.64222	4.45216	5.60531	3.35854	4.91236	10.3163
	0.535279	9.40647	4.28571	3.93774	4.89658	2.28176	3.81589	10.1335
BnaC07BEH1	0.877923	2.50919	0.318647	0.217867	0.332415	2.09643	0.374144	0.187996
	0.607111	2.2612	0.405002	0.260702	0.691447	1.98098	0.409978	0.226294
	0.722517	2.75717	0.351424	0.31325	0.58154	1.09011	0.340311	0.205145
BnaC07BEH2	1.79665	0.97799	2.63942	0.811643	0.467551	0.741618	0.39189	0.191632
	0.793645	1.55538	1.87023	0.770664	0.451369	0.681126	0.474054	0.265215
	0.701309	1.09441	2.35019	0.769686	0.768731	0.845059	0.394009	0.289703
BnaA03BEH3	1.12856	5.68625	1.47914	1.7486	0.675134	1.25853	1.03619	1.26069
	1.08809	6.80731	1.47628	2.39795	1.70317	0.737376	1.82492	1.8269
	0.814351	6.35678	1.53894	3.10235	1.25837	1.30857	1.3228	1.23912
BnaA02BEH4	0.662776	4.20742	0.573283	0.315752	1.42818	1.01066	0.627117	0.261206
	1.52301	4.98773	0.611199	0.339668	1.51167	1.04525	0.87763	0.353641
	0.990673	5.24854	0.629114	0.323585	1.77465	1.02091	0.501456	0.527352

## Sheet: S9
Table S9.1| Expression profiling of BnaBZRs under different strees treastments by RNA-seq analysis
Gene Name	CK	2h-Drought	8h-Drought	4h-NaCl	24h-NaCl	4h-Cold	24h-Cold	CK-Epidermis	Infected-Epidermis	CK-Measophil	Infected-Measophill	CK-Vascular	Infected-Vascular
BnaA06BZR1	5.67995	-0.910342	-2.44397	-1.22947	0.167381	-0.822366	-0.972529	4.27302	0	4.4638	-3.14187	3.92125	-1.55667
BnaC05BZR1	5.28237	-1.40499	-2.86107	-2.0212	0.064804	-0.99243	-0.79347	3.1592	-3.0217	3.18587	-2.64981	3.68089	-7.00282
BnaC08BZR2-1	2.5624	-2.07737	-3.61116	-2.93019	-0.0736764	-0.693808	-0.928251	0	0	0	0	0	0
BnaC08BZR2-2	4.03109	-0.36292	-1.03941	-0.67534	0.0747966	-0.10556	0.47077	4.37156	-3.69349	4.22754	-3.74211	4.65821	-2.03763
BnaA09BZR2	1.92392	-1.47044	0	-5.34576	-4.52663	-1.3787	-0.956991	0	0	0	0	0	0
BnaA07BZR2	0.540339	0.414711	0.925215	0.704247	0.580943	-0.162001	0.726456	0	0	0	0	0	0
BnaC06BZR2	1.03986	1.2538	1.67331	1.177	0.639519	-0.73126	0.636857	0.450661	0	0	0	-1.41504	-0.321928
BnaC07BEH1	3.11365	-3.33316	-4.07674	-3.40335	0.206132	-1.40604	-6.08963	0.707819	-2.80735	2.32193	-6.64386	2.39917	-4.39917
BnaA03BEH1	4.04597	-3.16255	-4.41564	-2.57736	-0.139554	-0.406347	-3.96102	0.647698	0	3.02975	-7.35168	2.55459	-6.29155
BnaA03BEH2	2.15661	0.875152	0.0846392	-0.100965	0.457901	-0.174022	0.910568	0	0	0	0	0	0
BnaC07BEH2	4.87033	0.403368	-0.0407485	-1.66607	-0.157942	-0.860241	0.438759	0	0	0	0	0	0
BnaA01BEH2	2.81206	2.32861	-0.316893	0.668096	0.513567	-1.21369	0.1513	2.3599	-4.09686	2.03562	-2.77259	1.97269	-3.48727
BnaC01BEH2	3.33678	2.49882	0.680499	0.859128	1.19988	-0.740365	-0.813149	4.47032	-1.27918	4.83289	-0.554905	5.27984	-0.624491
BnaC01BEH3	1.37739	-1.58215	-1.88435	-0.785418	-0.266579	0.387963	-1.23309	0	0	0	0	0	0
BnaA03BEH3	0.579164	2.3839	2.13016	2.17161	1.19167	0.961555	1.45109	0	0	0	0	0	0
BnaC03BEH3	-2.06625	1.57235	0	1.65103	0	0.672399	2.21462	2.22239	0.994838	0.975752	-1.97575	2.59694	1.02658
BnaC07BEH3	2.06146	0.913264	1.80435	1.65191	0.665178	-0.0634996	0.375091	3.85133	0.676405	3.16993	-0.503168	3.80735	-0.118056
BnaA02BEH4	0.881996	0.44113	1.4357	1.3939	0.258799	-1.31245	2.07754	0	0	0	0	0	0
BnaA07BEH4	-5.11929	1.92453	1.59903	0.869235	1.04393	-0.721173	2.44292	0.450661	-0.270089	-1.44746	1.51785	0	0
BnaC06BEH4	0	0.159466	0	0.077565	0.044016	0	0.065595	0	0	-1.73697	1.32193	0.678072	0
Table S9.2| Expression profiling of BnaBZRs under different strees treatments by qRT-PCR
Gene Symbol	CK	PEG-4H	PEG-8H	PEG-16H	NaCl-4H	NaCl-8H	NaCl-16H
BnaA06BZR1	0.85992	0.400962	1.47341	1.29865	2.76993	2.55598	2.32939
	0.847122	0.82329	1.70122	0.765697	1.60985	1.66671	3.38531
	1.37276	0.743685	1.5547	1.07253	1.15543	1.83376	2.2134
BnaC06BZR2	0.930753	0.853707	2.28693	1.80158	1.34886	1.65752	1.13257
	0.834921	1.31202	1.7161	1.68174	1.59467	1.70256	1.4802
	1.28683	0.909362	3.46798	2.47879	2.28122	2.30713	0.918367
BnaC07BEH1	0.827469	0.380487	0.134395	0.466315	0.439535	0.274017	0.180484
	1.22382	0.541229	0.0774485	0.230215	0.348132	0.32654	0.288024
	1.71774	0.28414	0.0761022	0.16377	0.277005	0.121909	0.224803
BnaC07BEH2	0.743966	2.16582	3.7434	7.81802	5.88106	8.71602	2.96535
	0.825166	2.46276	3.09399	7.78794	5.8781	8.59713	3.88627
	1.62894	2.62218	2.55724	6.78089	6.30638	9.52088	3.10582
BnaA03BEH3	0.830528	0.172738	0.568687	0.618612	0.498552	0.782293	0.383983
	1.10598	0.450263	0.718288	0.557305	0.273921	0.535052	0.441341
	1.08868	0.273176	0.461423	0.595443	0.318393	0.461703	0.258891
BnaA02BEH4	0.778276	1.16807	2.95844	5.10023	2.22201	4.59881	1.75896
	0.873602	1.34725	3.45238	3.83268	2.06479	4.11357	2.52041
	1.4708	0.920366	3.74978	3.34666	2.75759	5.64683	1.27247

## Sheet: S10
Table S10| Gene Ontology enrichment analysis of BZR gene family
Class	GO_Name	GO_ID	GO_Level	P_value	EnrichmentScore	HitsGenesCountsInSelectedSet	HitsGenesCountsInBackground	AllGenesCountsInSelectedSet	AllGenesCountsInBackground	GenesOfSelectedSetInGOterm	corrected p-value(BH method)
Biological Processes	brassinosteroid mediated signaling pathway	GO:0009742	8	2.77e-13	1	19	21	19	21	BnaC03G0707200ZS,BnaA09G0609500ZS,BnaC08G0463100ZS,BnaA03G0416600ZS,BnaC05G0163000ZS,BnaA03G0558100ZS,BnaA02G0233100ZS,BnaA06G0135100ZS,BnaC07G0533800ZS,BnaC06G0273700ZS,BnaC07G0389100ZS,BnaA07G0248700ZS,BnaA03G0450900ZS,BnaC01G0121000ZS,BnaA01G0020200ZS,BnaC07G0426400ZS,BnaA01G0099000ZS",BnaC08G0253000ZS,BnaC01G0023200ZS,	2.77e-13
Biological Processes	reproductive system development	GO:0061458	5	0.571429	1.10526	5	5	19	21	BnaA09G0609500ZS,BnaC08G0463100ZS,BnaC06G0273700ZS,BnaA07G0248700ZS,BnaC08G0253000ZS,	0.571429
Biological Processes	organic substance biosynthetic process	GO:1901576	4	0.00457622	1	19	21	19	21	BnaC03G0707200ZS,BnaA09G0609500ZS,BnaC08G0463100ZS,BnaA03G0416600ZS,BnaC05G0163000ZS,BnaA03G0558100ZS,BnaA02G0233100ZS,BnaA06G0135100ZS,BnaC07G0533800ZS,BnaC06G0273700ZS,BnaC07G0389100ZS,BnaA07G0248700ZS,BnaA03G0450900ZS,BnaC01G0121000ZS,BnaA01G0020200ZS,BnaC07G0426400ZS,BnaA01G0099000ZS",BnaC08G0253000ZS,BnaC01G0023200ZS,	0.00457622
Biological Processes	response to stress	GO:0006950	3	0.814286	1.10526	5	5	19	21	BnaC05G0163000ZS,BnaA06G0135100ZS,BnaA02G0233100ZS,BnaA01G0099000ZS,BnaC03G0707200ZS	0.814286
Biological Processes	defense response	GO:0006952	4	0.814286	1.10526	5	5	19	21	BnaC05G0163000ZS,BnaA06G0135100ZS,BnaA02G0233100ZS,BnaA01G0099000ZS,BnaC03G0707200ZS	0.814286
Biological Processes	immune response	GO:0006955	3	0.814286	1.10526	2	2	19	21	BnaC05G0163000ZS,BnaA06G0135100ZS,BnaA02G0233100ZS,BnaA01G0099000ZS,BnaC03G0707200ZS	0.814286
Biological Processes	organic cyclic compound metabolic process	GO:1901360	4	0.00167313	1	19	21	19	21	BnaC03G0707200ZS,BnaA09G0609500ZS,BnaC08G0463100ZS,BnaA03G0416600ZS,BnaC05G0163000ZS,BnaA03G0558100ZS,BnaA02G0233100ZS,BnaA06G0135100ZS,BnaC07G0533800ZS,BnaC06G0273700ZS,BnaC07G0389100ZS,BnaA07G0248700ZS,BnaA03G0450900ZS,BnaC01G0121000ZS,BnaA01G0020200ZS,BnaC07G0426400ZS,BnaA01G0099000ZS",BnaC08G0253000ZS,BnaC01G0023200ZS,	0.00167313
Biological Processes	floral organ development	GO:0048437	5	0.571429	1.10526	5	5	19	21	BnaA09G0609500ZS,BnaC08G0463100ZS,BnaC06G0273700ZS,BnaA07G0248700ZS,BnaC08G0253000ZS,	0.571429
Biological Processes	negative regulation of transcription, DNA-templated	GO:0045892	11	0.433333	1.10526	7	7	19	21	BnaA09G0609500ZS,BnaC08G0463100ZS,BnaC05G0163000ZS,BnaA06G0135100ZS,BnaC06G0273700ZS,BnaA07G0248700ZS,BnaC08G0253000ZS,	0.433333
Biological Processes	cellular aromatic compound metabolic process	GO:0006725	4	0.00150192	1	19	21	19	21	BnaC03G0707200ZS,BnaA09G0609500ZS,BnaC08G0463100ZS,BnaA03G0416600ZS,BnaC05G0163000ZS,BnaA03G0558100ZS,BnaA02G0233100ZS,BnaA06G0135100ZS,BnaC07G0533800ZS,BnaC06G0273700ZS,BnaC07G0389100ZS,BnaA07G0248700ZS,BnaA03G0450900ZS,BnaC01G0121000ZS,BnaA01G0020200ZS,BnaC07G0426400ZS,BnaA01G0099000ZS",BnaC08G0253000ZS,BnaC01G0023200ZS,	0.00150192
Biological Processes	cellular nitrogen compound metabolic process	GO:0034641	4	0.00456533	1	19	21	19	21	BnaC03G0707200ZS,BnaA09G0609500ZS,BnaC08G0463100ZS,BnaA03G0416600ZS,BnaC05G0163000ZS,BnaA03G0558100ZS,BnaA02G0233100ZS,BnaA06G0135100ZS,BnaC07G0533800ZS,BnaC06G0273700ZS,BnaC07G0389100ZS,BnaA07G0248700ZS,BnaA03G0450900ZS,BnaC01G0121000ZS,BnaA01G0020200ZS,BnaC07G0426400ZS,BnaA01G0099000ZS",BnaC08G0253000ZS,BnaC01G0023200ZS,	0.00456533
Biological Processes	gynoecium development	GO:0048467	5	0.571429	1.10526	5	5	19	21	BnaA09G0609500ZS,BnaC08G0463100ZS,BnaC06G0273700ZS,BnaA07G0248700ZS,BnaC08G0253000ZS,	0.571429
Biological Processes	cellular macromolecule biosynthetic process	GO:0034645	6	0.00100622	1	19	21	19	21	BnaC03G0707200ZS,BnaA09G0609500ZS,BnaC08G0463100ZS,BnaA03G0416600ZS,BnaC05G0163000ZS,BnaA03G0558100ZS,BnaA02G0233100ZS,BnaA06G0135100ZS,BnaC07G0533800ZS,BnaC06G0273700ZS,BnaC07G0389100ZS,BnaA07G0248700ZS,BnaA03G0450900ZS,BnaC01G0121000ZS,BnaA01G0020200ZS,BnaC07G0426400ZS,BnaA01G0099000ZS",BnaC08G0253000ZS,BnaC01G0023200ZS,	0.00100622
Biological Processes	negative regulation of cellular metabolic process	GO:0031324	6	0.433333	1.10526	7	7	19	21	BnaA09G0609500ZS,BnaC08G0463100ZS,BnaC05G0163000ZS,BnaA06G0135100ZS,BnaC06G0273700ZS,BnaA07G0248700ZS,BnaC08G0253000ZS,	0.433333
Biological Processes	biosynthetic process	GO:0009058	3	0.00605152	1	19	21	19	21	BnaC03G0707200ZS,BnaA09G0609500ZS,BnaC08G0463100ZS,BnaA03G0416600ZS,BnaC05G0163000ZS,BnaA03G0558100ZS,BnaA02G0233100ZS,BnaA06G0135100ZS,BnaC07G0533800ZS,BnaC06G0273700ZS,BnaC07G0389100ZS,BnaA07G0248700ZS,BnaA03G0450900ZS,BnaC01G0121000ZS,BnaA01G0020200ZS,BnaC07G0426400ZS,BnaA01G0099000ZS",BnaC08G0253000ZS,BnaC01G0023200ZS,	0.00605152
Biological Processes	macromolecule biosynthetic process	GO:0009059	5	0.0010728	1	19	21	19	21	BnaC03G0707200ZS,BnaA09G0609500ZS,BnaC08G0463100ZS,BnaA03G0416600ZS,BnaC05G0163000ZS,BnaA03G0558100ZS,BnaA02G0233100ZS,BnaA06G0135100ZS,BnaC07G0533800ZS,BnaC06G0273700ZS,BnaC07G0389100ZS,BnaA07G0248700ZS,BnaA03G0450900ZS,BnaC01G0121000ZS,BnaA01G0020200ZS,BnaC07G0426400ZS,BnaA01G0099000ZS",BnaC08G0253000ZS,BnaC01G0023200ZS,	0.0010728
Biological Processes	regulation of biological process	GO:0050789	3	0.00265911	1	19	21	19	21	BnaC03G0707200ZS,BnaA09G0609500ZS,BnaC08G0463100ZS,BnaA03G0416600ZS,BnaC05G0163000ZS,BnaA03G0558100ZS,BnaA02G0233100ZS,BnaA06G0135100ZS,BnaC07G0533800ZS,BnaC06G0273700ZS,BnaC07G0389100ZS,BnaA07G0248700ZS,BnaA03G0450900ZS,BnaC01G0121000ZS,BnaA01G0020200ZS,BnaC07G0426400ZS,BnaA01G0099000ZS",BnaC08G0253000ZS,BnaC01G0023200ZS,	0.00265911
Biological Processes	regulation of cellular process	GO:0050794	4	0.00173577	1	19	21	19	21	BnaC03G0707200ZS,BnaA09G0609500ZS,BnaC08G0463100ZS,BnaA03G0416600ZS,BnaC05G0163000ZS,BnaA03G0558100ZS,BnaA02G0233100ZS,BnaA06G0135100ZS,BnaC07G0533800ZS,BnaC06G0273700ZS,BnaC07G0389100ZS,BnaA07G0248700ZS,BnaA03G0450900ZS,BnaC01G0121000ZS,BnaA01G0020200ZS,BnaC07G0426400ZS,BnaA01G0099000ZS",BnaC08G0253000ZS,BnaC01G0023200ZS,	0.00173577
Biological Processes	multicellular organism development	GO:0007275	4	0.571429	1.10526	5	5	19	21	BnaA09G0609500ZS,BnaC08G0463100ZS,BnaC06G0273700ZS,BnaA07G0248700ZS,BnaC08G0253000ZS,	0.571429
Biological Processes	biological process involved in interspecies interaction between organisms	GO:0044419	2	0.814286	1.10526	2	2	19	21	BnaC05G0163000ZS,BnaA06G0135100ZS,	0.814286
Biological Processes	negative regulation of biological process	GO:0048519	4	0.433333	1.10526	7	7	19	21	BnaA09G0609500ZS,BnaC08G0463100ZS,BnaC05G0163000ZS,BnaA06G0135100ZS,BnaC06G0273700ZS,BnaA07G0248700ZS,BnaC08G0253000ZS,	0.433333
Biological Processes	response to biotic stimulus	GO:0009607	3	0.814286	1.10526	5	5	19	21	BnaC05G0163000ZS,BnaA06G0135100ZS,BnaA02G0233100ZS,BnaA01G0099000ZS,BnaC03G0707200ZS	0.814286
Biological Processes	negative regulation of cellular process	GO:0048523	5	0.433333	1.10526	7	7	19	21	BnaA09G0609500ZS,BnaC08G0463100ZS,BnaC05G0163000ZS,BnaA06G0135100ZS,BnaC06G0273700ZS,BnaA07G0248700ZS,BnaC08G0253000ZS,	0.433333
Biological Processes	response to bacterium	GO:0009617	6	0.814286	1.10526	5	5	19	21	BnaC05G0163000ZS,BnaA06G0135100ZS,BnaA02G0233100ZS,BnaA01G0099000ZS,BnaC03G0707200ZS	0.814286
Biological Processes	heterocycle metabolic process	GO:0046483	4	0.0010728	1	19	21	19	21	BnaC03G0707200ZS,BnaA09G0609500ZS,BnaC08G0463100ZS,BnaA03G0416600ZS,BnaC05G0163000ZS,BnaA03G0558100ZS,BnaA02G0233100ZS,BnaA06G0135100ZS,BnaC07G0533800ZS,BnaC06G0273700ZS,BnaC07G0389100ZS,BnaA07G0248700ZS,BnaA03G0450900ZS,BnaC01G0121000ZS,BnaA01G0020200ZS,BnaC07G0426400ZS,BnaA01G0099000ZS",BnaC08G0253000ZS,BnaC01G0023200ZS,	0.0010728
Biological Processes	nitrogen compound metabolic process	GO:0006807	3	0.00655352	1	19	21	19	21	BnaC03G0707200ZS,BnaA09G0609500ZS,BnaC08G0463100ZS,BnaA03G0416600ZS,BnaC05G0163000ZS,BnaA03G0558100ZS,BnaA02G0233100ZS,BnaA06G0135100ZS,BnaC07G0533800ZS,BnaC06G0273700ZS,BnaC07G0389100ZS,BnaA07G0248700ZS,BnaA03G0450900ZS,BnaC01G0121000ZS,BnaA01G0020200ZS,BnaC07G0426400ZS,BnaA01G0099000ZS",BnaC08G0253000ZS,BnaC01G0023200ZS,	0.00655352
Biological Processes	seed development	GO:0048316	5	0.571429	1.10526	5	5	19	21	BnaA09G0609500ZS,BnaC08G0463100ZS,BnaC06G0273700ZS,BnaA07G0248700ZS,BnaC08G0253000ZS,	0.571429
Biological Processes	transcription, DNA-templated	GO:0006351	10	1.1e-05	1	19	21	19	21	BnaC03G0707200ZS,BnaA09G0609500ZS,BnaC08G0463100ZS,BnaA03G0416600ZS,BnaC05G0163000ZS,BnaA03G0558100ZS,BnaA02G0233100ZS,BnaA06G0135100ZS,BnaC07G0533800ZS,BnaC06G0273700ZS,BnaC07G0389100ZS,BnaA07G0248700ZS,BnaA03G0450900ZS,BnaC01G0121000ZS,BnaA01G0020200ZS,BnaC07G0426400ZS,BnaA01G0099000ZS",BnaC08G0253000ZS,BnaC01G0023200ZS,	1.1e-05
Biological Processes	response to stimulus	GO:0050896	2	0.00535871	1	19	21	19	21	BnaC03G0707200ZS,BnaA09G0609500ZS,BnaC08G0463100ZS,BnaA03G0416600ZS,BnaC05G0163000ZS,BnaA03G0558100ZS,BnaA02G0233100ZS,BnaA06G0135100ZS,BnaC07G0533800ZS,BnaC06G0273700ZS,BnaC07G0389100ZS,BnaA07G0248700ZS,BnaA03G0450900ZS,BnaC01G0121000ZS,BnaA01G0020200ZS,BnaC07G0426400ZS,BnaA01G0099000ZS",BnaC08G0253000ZS,BnaC01G0023200ZS,	0.00535871
Biological Processes	regulation of transcription, DNA-templated	GO:0006355	10	1.96e-05	1	19	21	19	21	BnaC03G0707200ZS,BnaA09G0609500ZS,BnaC08G0463100ZS,BnaA03G0416600ZS,BnaC05G0163000ZS,BnaA03G0558100ZS,BnaA02G0233100ZS,BnaA06G0135100ZS,BnaC07G0533800ZS,BnaC06G0273700ZS,BnaC07G0389100ZS,BnaA07G0248700ZS,BnaA03G0450900ZS,BnaC01G0121000ZS,BnaA01G0020200ZS,BnaC07G0426400ZS,BnaA01G0099000ZS",BnaC08G0253000ZS,BnaC01G0023200ZS,	1.96e-05
Biological Processes	gene expression	GO:0010467	5	0.00147676	1	19	21	19	21	BnaC03G0707200ZS,BnaA09G0609500ZS,BnaC08G0463100ZS,BnaA03G0416600ZS,BnaC05G0163000ZS,BnaA03G0558100ZS,BnaA02G0233100ZS,BnaA06G0135100ZS,BnaC07G0533800ZS,BnaC06G0273700ZS,BnaC07G0389100ZS,BnaA07G0248700ZS,BnaA03G0450900ZS,BnaC01G0121000ZS,BnaA01G0020200ZS,BnaC07G0426400ZS,BnaA01G0099000ZS",BnaC08G0253000ZS,BnaC01G0023200ZS,	0.00147676
Biological Processes	developmental process	GO:0032502	2	0.571429	1.10526	5	5	19	21	BnaA09G0609500ZS,BnaC08G0463100ZS,BnaC06G0273700ZS,BnaA07G0248700ZS,BnaC08G0253000ZS,	0.571429
Biological Processes	defense response to bacterium	GO:0042742	7	0.814286	1.10526	2	2	19	21	BnaC05G0163000ZS,BnaA06G0135100ZS,	0.814286
Biological Processes	response to hormone	GO:0009725	5	5.48e-06	1	19	21	19	21	BnaC03G0707200ZS,BnaA09G0609500ZS,BnaC08G0463100ZS,BnaA03G0416600ZS,BnaC05G0163000ZS,BnaA03G0558100ZS,BnaA02G0233100ZS,BnaA06G0135100ZS,BnaC07G0533800ZS,BnaC06G0273700ZS,BnaC07G0389100ZS,BnaA07G0248700ZS,BnaA03G0450900ZS,BnaC01G0121000ZS,BnaA01G0020200ZS,BnaC07G0426400ZS,BnaA01G0099000ZS",BnaC08G0253000ZS,BnaC01G0023200ZS,	5.48e-06
Cellular Component	nucleus	GO:0005634	6	0.0103988	1	19	21	19	21	BnaC03G0707200ZS,BnaA09G0609500ZS,BnaC08G0463100ZS,BnaA03G0416600ZS,BnaC05G0163000ZS,BnaA03G0558100ZS,BnaA02G0233100ZS,BnaA06G0135100ZS,BnaC07G0533800ZS,BnaC06G0273700ZS,BnaC07G0389100ZS,BnaA07G0248700ZS,BnaA03G0450900ZS,BnaC01G0121000ZS,BnaA01G0020200ZS,BnaC07G0426400ZS,BnaA01G0099000ZS",BnaC08G0253000ZS,BnaC01G0023200ZS,	0.0103988
Cellular Component	cytosol	GO:0005829	3	0.433333	1.10526	7	7	19	21	BnaA09G0609500ZS,BnaC08G0463100ZS,BnaC05G0163000ZS,BnaA06G0135100ZS,BnaC06G0273700ZS,BnaA07G0248700ZS,BnaC08G0253000ZS,	0.433333
Cellular Component	cytoplasm	GO:0005737	3	0.314286	1.10526	9	9	19	21	BnaA09G0609500ZS,BnaC08G0463100ZS,BnaA03G0416600ZS,BnaC05G0163000ZS,BnaA06G0135100ZS,BnaC06G0273700ZS,BnaC07G0389100ZS,BnaA07G0248700ZS,BnaC08G0253000ZS,	0.314286
Molecular Function	organic cyclic compound binding	GO:0097159	3	0.016873	1	19	21	19	21	BnaC03G0707200ZS,BnaA09G0609500ZS,BnaC08G0463100ZS,BnaA03G0416600ZS,BnaC05G0163000ZS,BnaA03G0558100ZS,BnaA02G0233100ZS,BnaA06G0135100ZS,BnaC07G0533800ZS,BnaC06G0273700ZS,BnaC07G0389100ZS,BnaA07G0248700ZS,BnaA03G0450900ZS,BnaC01G0121000ZS,BnaA01G0020200ZS,BnaC07G0426400ZS,BnaA01G0099000ZS",BnaC08G0253000ZS,BnaC01G0023200ZS,	0.016873
Molecular Function	heterocyclic compound binding	GO:1901363	3	0.016664	1	19	21	19	21	BnaC03G0707200ZS,BnaA09G0609500ZS,BnaC08G0463100ZS,BnaA03G0416600ZS,BnaC05G0163000ZS,BnaA03G0558100ZS,BnaA02G0233100ZS,BnaA06G0135100ZS,BnaC07G0533800ZS,BnaC06G0273700ZS,BnaC07G0389100ZS,BnaA07G0248700ZS,BnaA03G0450900ZS,BnaC01G0121000ZS,BnaA01G0020200ZS,BnaC07G0426400ZS,BnaA01G0099000ZS",BnaC08G0253000ZS,BnaC01G0023200ZS,	0.016664
Molecular Function	DNA-binding transcription factor activity	GO:0003700	3	7.36e-06	1	19	21	19	21	BnaC03G0707200ZS,BnaA09G0609500ZS,BnaC08G0463100ZS,BnaA03G0416600ZS,BnaC05G0163000ZS,BnaA03G0558100ZS,BnaA02G0233100ZS,BnaA06G0135100ZS,BnaC07G0533800ZS,BnaC06G0273700ZS,BnaC07G0389100ZS,BnaA07G0248700ZS,BnaA03G0450900ZS,BnaC01G0121000ZS,BnaA01G0020200ZS,BnaC07G0426400ZS,BnaA01G0099000ZS",BnaC08G0253000ZS,BnaC01G0023200ZS,	7.36e-06
Molecular Function	protein binding	GO:0005515	3	0.814286	1.10526	2	2	19	21	BnaC05G0163000ZS,BnaA06G0135100ZS,	0.814286
Molecular Function	DNA binding	GO:0003677	5	1.81e-05	1	19	21	19	21	BnaC03G0707200ZS,BnaA09G0609500ZS,BnaC08G0463100ZS,BnaA03G0416600ZS,BnaC05G0163000ZS,BnaA03G0558100ZS,BnaA02G0233100ZS,BnaA06G0135100ZS,BnaC07G0533800ZS,BnaC06G0273700ZS,BnaC07G0389100ZS,BnaA07G0248700ZS,BnaA03G0450900ZS,BnaC01G0121000ZS,BnaA01G0020200ZS,BnaC07G0426400ZS,BnaA01G0099000ZS",BnaC08G0253000ZS,BnaC01G0023200ZS,	1.81e-05
Molecular Function	transcription cis-regulatory region binding	GO:0000976	8	0.814286	1.10526	2	2	19	21	BnaC05G0163000ZS,BnaA06G0135100ZS,	0.814286

[truncated: 2 more sheets: S11, S12]
